# Supplementary material for: Finding Emergent Gait Patterns May Reduce Progression of Knee Osteoarthritis in a Clinically Relevant Time Frame
Source: Life (Basel). 2022 Jul 14;12(7):1050. doi: 10.3390/life12071050 (PMC9318542; doi:10.3390/life12071050)
Supplement: Supplementary file 1 [file life-12-01050-s001.zip]

Archive with 6 entries (6 files):
- Figure S1.jpg
- Figure S2.jpg
- Figure S3.jpg
- Figure S4.jpg
- Video S1.mp4
- Video S2.mp4
